# Supplementary material for: Common DNA Damage Response Factors Required for Cellular Resistance to Inhibitors for the Ataxia Telangiectasia and Rad3-Related Checkpoint Kinase in Hematopoietic Cells
Source: Biomolecules. 2026 Jun 10;16(6):851. doi: 10.3390/biom16060851 (PMC13296418; doi:10.3390/biom16060851)
Supplement: Supplementary file 1 [file biomolecules-16-00851-s001.zip]

Archive with 2 entries (2 files):
- biomolecules-4342905 proof re Supplementary Fugures.pdf
- File S1.xlsx
