# Supplementary material for: Common DNA Damage Response Factors Required for Cellular Resistance to Inhibitors for the Ataxia Telangiectasia and Rad3-Related Checkpoint Kinase in Hematopoietic Cells
Source: Biomolecules. 2026 Jun 10;16(6):851. doi: 10.3390/biom16060851 (PMC13296418; doi:10.3390/biom16060851)
Supplement: Supplementary file 1 [file biomolecules-16-00851-s001.zip › File S1.xlsx]

## Sheet: Fig 1
experiment									pCHK1/GAPDH norm to WT
1st		pCHK1	GAPDH	pCHK1/GAPDH	pCHK1/GAPDH norm to WT		Summary		exp1	exp2	exp3	exp4	exp5	Avg	SD
	(-)	8117.48	10315.5	0.78692	1			(-)	1	1	1	1	1	1	0
	(-) + VE-821	9505.29	9804.51	0.969481	1.23199			(-) + VE-821	1.23199	0.363486	0.759049	0.382908	0.368893	0.621266	0.380438
	(-) + SPK67	8101.39	8793.97	0.921243	1.17069			(-) + SPK67	1.17069	0.432622	0.618866	0.368236	0.251013	0.568286	0.362126
	(-) + SPK98	6770.05	9193.09	0.736427	0.935835			(-) + SPK98	0.935835	0.316237	0.328682	0.261787	0.133975	0.395303	0.311843
	HU	21999.2	10344.8	2.12659	2.70242			HU	2.70242	5.32589	5.40872	5.93594	3.41741	4.55808	1.41034
	HU + VE-821	14644.1	10133.5	1.44512	1.83643			HU + VE-821	1.83643	3.14207	2.56631	3.67662	2.21932	2.68815	0.731983
	HU + SPK67	17777.4	10661.8	1.66739	2.11888			HU + SPK67	2.11888	3.66198	4.01003	2.50644	1.35697	2.73086	1.09724
	HU + SPK98	12554.4	11262.8	1.11468	1.41651			HU + SPK98	1.41651	2.0232	1.70701	4.28732	1.20528	2.12786	1.24585
2nd		pCHK1	GAPDH	pCHK1/GAPDH	pCHK1/GAPDH norm to WT
	(-)	6088.95	19328.3	0.315029	1						paired t-test two tailed
	(-) + VE-821	1847.67	16135.7	0.114508	0.363486		T-TEST	(-)	vs	(-) + VE-821	0.0900045	ns
	(-) + SPK67	2122.43	15573.1	0.136288	0.432622			(-)	vs	(-) + SPK67	0.056053	ns
	(-) + SPK98	1306.58	13115.1	0.0996237	0.316237			(-)	vs	(-) + SPK98	0.0122917	*
	HU	21977.1	13098.7	1.67781	5.32589			HU	vs	HU + VE-821	0.00682848	**
	HU + VE-821	12308	12434.3	0.989843	3.14207			HU	vs	HU + SPK67	0.017466	*
	HU + SPK67	13053.7	11315.3	1.15363	3.66198			HU	vs	HU + SPK98	0.00645639	**
	HU + SPK98	8634.92	13547.8	0.637366	2.0232
3rd		pCHK1	GAPDH	pCHK1/GAPDH	pCHK1/GAPDH norm to WT
	(-)	4562.54	14655.9	0.311311	1
	(-) + VE-821	2924.1	12374.5	0.2363	0.759049
	(-) + SPK67	2157.62	11199.1	0.19266	0.618866
	(-) + SPK98	1034.04	10105.8	0.102322	0.328682
	HU	21493.3	12764.8	1.68379	5.40872
	HU + VE-821	11035.3	13812.8	0.798919	2.56631
	HU + SPK67	18633.8	14926.6	1.24836	4.01003
	HU + SPK98	8884.09	16718	0.53141	1.70701
4th		pCHK1	GAPDH	pCHK1/GAPDH	pCHK1/GAPDH norm to WT
	(-)	3474.93	20480.1	0.169674	1
	(-) + VE-821	935.335	14396.5	0.0649695	0.382908
	(-) + SPK67	844.335	13513.7	0.0624799	0.368236
	(-) + SPK98	553.435	12459.6	0.0444184	0.261787
	HU	18443.8	18312.4	1.00717	5.93594
	HU + VE-821	8544.97	13697.7	0.623825	3.67662
	HU + SPK67	4846.59	11396.3	0.425278	2.50644
	HU + SPK98	7754.27	10659.6	0.727446	4.28732
5th		pCHK1	GAPDH	pCHK1/GAPDH	pCHK1/GAPDH norm to WT
	(-)	5060.95	10275.9	0.492508	1
	(-) + VE-821	1731.65	9531.17	0.181683	0.368893
	(-) + SPK67	1774.84	14356.6	0.123626	0.251013
	(-) + SPK98	1101.16	16688.3	0.065984	0.133975
	HU	20078.3	11929.4	1.6831	3.41741
	HU + VE-821	12866.3	11771.2	1.09303	2.21932
	HU + SPK67	12672.9	18962.4	0.66832	1.35697
	HU + SPK98	13128.6	22116.5	0.593611	1.20528

## Sheet: Fig 2
VE821
LD50	WT	KU70/RAD54-/-	REV3-/-	POLB-/-	KU70-/-	XPA-/-	BRCA2-/-	BRCA1-/-	SPTN-/-	RAD18-/-	TDP1/2-/-	ATM-/-	POLH-/-	PARP1-/-	PRIMPOL-/-	POLE-/-	CTF18-/-	RAD17-/-	FANCJ-/-	DDX11-/-	POLQ-/-	FEN1-/-	FANCC-/-	SA-2-/-
First	11.2086	21.9062	10.02	4.27819	7.62073	10.4787	5.22228	3.55224	6.09777	5.05168	4.03332	5.78651	11.1588	4.15891	12.9067	3.87554	16.1744	3.91146	10.2576	9.77581	6.97944	4.83525	3.36389	5.6471
Second	17.7008	17.5058	11.081	8.8207	10.542	9.63568	10.2771	9.92782	49.4722	39.6324	9.65515	9.90077	10.088	8.92513	18.0459	4.95273	10.9067	2.65823	10.1949	32.6811	9.31409	5.75246	2.23803	8.81865
	1	1.95441	0.893957	0.381687	0.679898	0.934876	0.465916	0.31692	0.544024	0.450695	0.35984	0.516255	0.995555	0.371046	1.15149	0.345764	1.44303	0.348969	0.915156	0.872168	0.622684	0.431386	0.300116	0.503817
	1	0.988982	0.626014	0.498321	0.595562	0.544363	0.580601	0.560867	2.79491	2.23901	0.545463	0.559339	0.569916	0.504221	1.0195	0.279802	0.61617	0.150175	0.575956	1.8463	0.526195	0.324982	0.126436	0.498205
	0	0.96673	-0.161723	-1.38954	-0.556609	-0.0971524	-1.10186	-1.65781	-0.878257	-1.14978	-1.47457	-0.953845	-0.0064269	-1.43033	0.203505	-1.53214	0.529104	-1.51883	-0.127911	-0.197322	-0.683428	-1.21295	-1.73641	-0.989029
	0	-0.015984	-0.675734	-1.00485	-0.747676	-0.877359	-0.78438	-0.834268	1.4828	1.16286	-0.874447	-0.838205	-0.811178	-0.987873	0.0278573	-1.83752	-0.698599	-2.73528	-0.795969	0.884641	-0.92633	-1.62157	-2.98352	-1.00519
	WT	KU70/RAD54-/-	REV3-/-	POLB-/-	KU70-/-	XPA-/-	BRCA2-/-	BRCA1-/-	SPTN-/-	RAD18-/-	TDP1/2-/-	ATM-/-	POLH-/-	PARP1-/-	PRIMPOL-/-	POLE-/-	CTF18-/-	RAD17-/-	FANCJ-/-	DDX11-/-	POLQ-/-	FEN1-/-	FANCC-/-	SA-2-/-
	0	0.475373	-0.418728	-1.19719	-0.652142	-0.487255	-0.943119	-1.24604	0.302272	0.00654313	-1.17451	-0.896025	-0.408802	-1.2091	0.115681	-1.68483	-0.0847476	-2.12706	-0.46194	0.343659	-0.804879	-1.41726	-2.35996	-0.997108
St. Dev	0	0.694884	0.36346	0.272014	0.135104	0.551689	0.224491	0.582333	1.66952	1.63528	0.424352	0.0817695	0.569045	0.312866	0.124202	0.215935	0.868117	0.860161	0.472389	0.765063	0.171758	0.288937	0.88184	0.0114257
SPK98
LD50	WT	KU70/RAD54-/-	REV3-/-	POLB-/-	KU70-/-	XPA-/-	BRCA2-/-	BRCA1-/-	SPTN-/-	RAD18-/-	TDP1/2-/-	ATM-/-	POLH-/-	PARP1-/-	PRIMPOL-/-	POLE-/-	CTF18-/-	RAD17-/-	FANCJ-/-	DDX11-/-	POLQ-/-	FEN1-/-	FANCC-/-	SA-2-/-
First	59.36	75.14	102	27.2	103.6	78.17	81.88	55.23	57.25	60.64	43.37	95.97	61.54	27.09	99.83	86.84	95.09	35.03	76.47	80.63	69.01	26.9	61.96	44.76
Second	70.4	64.26	129	27.39	61.03	63.59	36.31	63.88	61.38	83.07	39.19	75.45	86.89	46.48	86.65	79.24	82.28	34.28	98.02	67.9	100.4	28.73	42.17	40.83
	1	1.26584	1.71833	0.458221	1.74528	1.31688	1.37938	0.930425	0.964454	1.02156	0.730627	1.61675	1.03673	0.456368	1.68177	1.46294	1.60192	0.590128	1.28824	1.35832	1.16257	0.453167	1.0438	0.754043
	1	0.912784	1.83239	0.389062	0.866903	0.903267	0.515767	0.907386	0.871875	1.17997	0.556676	1.07173	1.23423	0.660227	1.23082	1.12557	1.16875	0.486932	1.39233	0.964489	1.42614	0.408097	0.599006	0.579972
	0	0.34009	0.781006	-1.12588	0.803461	0.397124	0.46402	-0.104039	-0.0522154	0.0307787	-0.452794	0.693092	0.0520334	-1.13173	0.749982	0.548869	0.679803	-0.7609	0.365403	0.441826	0.217314	-1.14188	0.0618461	-0.407281
	0	-0.131654	0.873724	-1.36193	-0.206057	-0.146776	-0.955208	-0.140211	-0.197807	0.238752	-0.84509	0.0999455	0.303615	-0.598965	0.299624	0.170653	0.224966	-1.03821	0.477501	-0.0521639	0.512112	-1.29302	-0.739358	-0.785946
	WT	KU70/RAD54-/-	REV3-/-	POLB-/-	KU70-/-	XPA-/-	BRCA2-/-	BRCA1-/-	SPTN-/-	RAD18-/-	TDP1/2-/-	ATM-/-	POLH-/-	PARP1-/-	PRIMPOL-/-	POLE-/-	CTF18-/-	RAD17-/-	FANCJ-/-	DDX11-/-	POLQ-/-	FEN1-/-	FANCC-/-	SA-2-/-
	0	0.104218	0.827365	-1.24391	0.298702	0.125174	-0.245594	-0.122125	-0.125011	0.134765	-0.648942	0.396519	0.177824	-0.865348	0.524803	0.359761	0.452384	-0.899554	0.421452	0.194831	0.364713	-1.21745	-0.338756	-0.596613
St. Dev	0	0.333574	0.0655612	0.166907	0.713837	0.384595	1.00355	0.0255776	0.102949	0.147059	0.277395	0.419418	0.177895	0.376722	0.318451	0.267439	0.321618	0.196087	0.0792652	0.349303	0.208453	0.106867	0.566537	0.267756
SPK67
	WT	KU70/RAD54 -/-	REV3-/-	POLB-/-	KU70-/-	XPA-/-	BRCA2-/-	BRCA1-/-	SPTN-/-	RAD18-/-	TDP1/2-/-	ATM-/-	POLH-/-	PARP1-/-	PRIMPOL-/-	POLE-/-	CTF18-/-	RAD17-/-	FANCJ-/-	DDX11-/-	POLQ-/-	FEN1-/-	FANCC-/-	SA-2-/-
First	359.948	358.994	384.594	122.916	255.245	481.811	294.437	103.586	223.366	131.668	207.738	262.812	408.78	208.488	345.974	302.343	291.509	203.76	228.679	370.658	331.246	144.373	89.9535	85.1031
2nd	372.475	335.1	187.599	93.473	361.654	307.407	970.549	213.139	199.698	1140.46	272.831	398.407	403.563	212.592	300.794	176.969	200.488	205.62	378.865	246.056	214.268	103.011	117.171	198.031
	1	0.997349	1.06847	0.341483	0.709117	1.33856	0.817999	0.287779	0.62055	0.365798	0.577133	0.730137	1.13566	0.579216	0.961178	0.839963	0.809864	0.56608	0.635309	1.02975	0.920259	0.401093	0.249907	0.236431
	1	0.899656	0.503654	0.250951	0.970948	0.825309	2.60567	0.572222	0.536138	3.06184	0.73248	1.06962	1.08346	0.570756	0.807553	0.475115	0.538259	0.552037	1.01715	0.660596	0.575255	0.276557	0.314574	0.531662
	0	-0.00382897	0.0955448	-1.55011	-0.495905	0.420679	-0.28983	-1.79697	-0.68838	-1.45088	-0.793025	-0.453761	0.183536	-0.787827	-0.0571243	-0.251603	-0.304248	-0.820921	-0.654469	0.0422976	-0.119888	-1.31799	-2.00054	-2.08051
	0	-0.152554	-0.989496	-1.99452	-0.042534	-0.276994	1.38166	-0.805353	-0.899323	1.6144	-0.449139	0.0970981	0.115647	-0.809055	-0.30837	-1.07365	-0.893629	-0.857164	0.0245369	-0.598159	-0.797726	-1.85435	-1.66853	-0.911418
	WT	KU70/RAD54 -/-	REV3-/-	POLB-/-	KU70-/-	XPA-/-	BRCA2-/-	BRCA1-/-	SPTN-/-	RAD18-/-	TDP1/2-/-	ATM-/-	POLH-/-	PARP1-/-	PRIMPOL-/-	POLE-/-	CTF18-/-	RAD17-/-	FANCJ-/-	DDX11-/-	POLQ-/-	FEN1-/-	FANCC-/-	SA-2-/-
	0	-0.0781915	-0.446975	-1.77232	-0.269219	0.0718427	0.545913	-1.30116	-0.793852	0.0817608	-0.621082	-0.178331	0.149591	-0.798441	-0.182747	-0.662627	-0.598938	-0.839043	-0.314966	-0.277931	-0.458807	-1.58617	-1.83453	-1.49596
St. Dev	0	0.0690794	0.399384	0.064016	0.185143	0.362921	1.26408	0.201132	0.0596885	1.90639	0.109847	0.240051	0.0369129	0.00598235	0.108629	0.257986	0.192054	0.00993044	0.270004	0.261033	0.243955	0.0880597	0.0457269	0.20876
Rapamycin
	WT	KU70/RAD54-/-	REV3-/-	POLB-/-	KU70-/-	XPA-/-	BRCA2-/-	BRCA1-/-	SPTN-/-	RAD18-/-	TDP1/2-/-	ATM-/-	POLH-/-	PARP1-/-	PRIMPOL-/-	POLE-/-	CTF18-/-	RAD17-/-	FANCJ-/-	DDX11-/-	POLQ-/-	FEN1-/-	FANCC-/-	SA-2-/-
first	6.32381	8.1377	9.02063	4.92031	7.11398	6.88976	8.38214	5.15183	5.81117	10.5242	5.33919	5.87834	12.2718	6.34945	6.44161	5.70265	6.71136	5.40166	5.35921	6.23731	6.34491	6.29497	6.60804	4.58382
2nd	8.18062	6.77283	22.3405	4.85119	6.33599	6.5836	7.04056	5.21316	5.91729	8.04064	5.43176	6.50879	7.61205	7.23337	6.35985	6.18401	7.39496	5.4466	6.16729	5.53664	5.74427	6.19238	7.94649	4.56403
	1	1.28683	1.42645	0.77806	1.12495	1.08949	1.32549	0.814671	0.918935	1.66422	0.8443	0.929556	1.94057	1.00405	1.01863	0.901773	1.06128	0.854177	0.847464	0.98632	1.00334	0.995439	1.04495	0.72485
	1	0.827912	2.73091	0.59301	0.774512	0.80478	0.860639	0.637258	0.72333	0.982889	0.663979	0.795635	0.930497	0.884208	0.777429	0.755934	0.903961	0.665793	0.75389	0.676799	0.702179	0.756958	0.97138	0.557908
	0	0.363826	0.512432	-0.362047	0.169861	0.123658	0.406524	-0.295711	-0.121966	0.734844	-0.244173	-0.105387	0.956481	0.00583601	0.0266268	-0.149164	0.0858089	-0.227393	-0.238775	-0.0198719	0.00480408	-0.0065952	0.0634275	-0.464246
	0	-0.272452	1.44938	-0.753871	-0.368641	-0.313334	-0.216521	-0.650051	-0.467274	-0.0248997	-0.590791	-0.329822	-0.103927	-0.177542	-0.363218	-0.403667	-0.145668	-0.586854	-0.407574	-0.563201	-0.510088	-0.401716	-0.0418928	-0.841901
	WT	KU70/RAD54-/-	REV3-/-	POLB-/-	KU70-/-	XPA-/-	BRCA2-/-	BRCA1-/-	SPTN-/-	RAD18-/-	TDP1/2-/-	ATM-/-	POLH-/-	PARP1-/-	PRIMPOL-/-	POLE-/-	CTF18-/-	RAD17-/-	FANCJ-/-	DDX11-/-	POLQ-/-	FEN1-/-	FANCC-/-	SA-2-/-
	0	0.0456873	0.980907	-0.557959	-0.09939	-0.0948382	0.0950017	-0.472881	-0.29462	0.354972	-0.417482	-0.217604	0.426277	-0.0858531	-0.168295	-0.276415	-0.0299293	-0.407123	-0.323175	-0.291536	-0.252642	-0.204155	0.0107673	-0.653073
St. Dev	0	0.449916	0.662523	0.277062	0.380779	0.309	0.440559	0.250557	0.24417	0.53722	0.245096	0.158699	0.749821	0.129668	0.275662	0.179961	0.163679	0.254177	0.119359	0.384191	0.364084	0.279392	0.0744727	0.267042

## Sheet: Fig 3
VE821
Experiment 1						Experiment 2						Average							Strandard Deviation
	WT	PolB	FEN1	ALC1	PARP1		WT	POLB	FEN1	ALC1	PARP1		WT	POLB	FEN1	ALC1	PARP1			WT	POLB	FEN1	ALC1	PARP1
0	100	100	100	100	100	0	100	100	100	100	100	0	100	100	100	100	100		0	0	0	0	0	0
1.25	91.1653	66.4927	71.0807	80.7451	67.3378	1.25	92.5673	98.3497	69.5936	72.5898	69.3802	1.25	91.8663	82.4212	70.3372	76.6674	68.359		1.25	0.991317	22.5263	1.05154	5.76666	1.44418
2.5	82.7419	48.6955	62.9141	71.4116	60.9209	2.5	80.9608	85.1022	54.8598	63.7573	60.1573	2.5	81.8514	66.8988	58.8869	67.5845	60.5391		2.5	1.25945	25.7434	5.69524	5.41238	0.540008
5	55.2903	31.4201	46.8575	53.9534	39.7706	5	57.8401	52.3921	42.6273	48.5764	37.9648	5	56.5652	41.9061	44.7424	51.2649	38.8677		5	1.80298	14.8295	2.99121	3.80212	1.27689
10	19.2218	6.41353	9.74148	14.9422	7.93224	10	22.4058	9.92354	10.2968	9.28069	9.29695	10	20.8138	8.16854	10.0191	12.1114	8.61459		10	2.25148	2.48195	0.392652	4.0033	0.964992
SPK98
Experiment 1						Experiment 2						Average							Strandard Deviation
	WT	POLB	FEN1	ALC1	PARP1		WT	PolB	FEN1	ALC1	PARP1		WT	PolB	FEN1	ALC1	PARP1			WT	PolB	FEN1	ALC1	PARP1
0	100	100	100	100	100	0	100	100	100	100	100	0	100	100	100	100	100		0	0	0	0	0	0
25	44.3099	24.4692	43.6983	41.3855	37.0628	25	84.0974	28.3879	27.2466	42.3542	37.4202	25	64.2037	26.4285	35.4724	41.8699	37.2415		25	28.134	2.77089	11.6331	0.68494	0.252681
50	32.4352	8.99707	24.5738	20.8385	22.0739	50	69.1647	12.0903	14.2877	25.7782	21.9888	50	50.8	10.5437	19.4308	23.3084	22.0314		50	25.9717	2.18727	7.27336	3.49285	0.0601281
100	19.3962	2.79215	7.7487	7.88838	8.59776	100	36.2227	3.92523	4.47725	10.374	9.40901	100	27.8095	3.35869	6.11298	9.13118	9.00338		100	11.8981	0.801211	2.31326	1.75758	0.573646
200	5.8812	0.707277	1.74716	0.691379	2.35236	200	7.46497	1.01869	0.650439	1.01919	3.23379	200	6.67308	0.862984	1.1988	0.855284	2.79307		200	1.11989	0.220204	0.7755	0.231798	0.62326
PSK67
Experiment 1						Experiment 2						Average							Strandard Deviation
	WT	POLB	FEN1	ALC1	PARP1		WT	POLB	FEN1	ALC1	PARP1		WT	POLB	FEN1	ALC1	PARP1			WT	POLB	FEN1	ALC1	PARP1
0	100	100	100	100	100	0	100	100	100	100	100	0	100	100	100	100	100		0	0	0	0	0	0
50	98.11	57.548	55.576	55.6637	55.8726	50	98.3125	39.3845	56.8113	55.3394	57.2897	50	98.2113	48.4662	56.1936	55.5015	56.5811		50	0.143187	12.8436	0.873433	0.229305	1.00202
100	97.2325	32.2133	41.5207	32.1522	43.3422	100	93.8576	25.2354	34.3682	31.6559	44.0912	100	95.5451	28.7243	37.9445	31.9041	43.7167		100	2.38646	4.93419	5.05761	0.350904	0.529637
200	77.6915	14.1912	25.1214	19.1839	27.4497	200	74.3166	11.1422	23.5384	19.1121	27.6386	200	76.004	12.6667	24.3299	19.148	27.5442		200	2.38646	2.15599	1.11934	0.0507685	0.133602
400	44.5866	5.02408	9.80645	10.6179	17.6554	400	45.5991	7.85879	9.72726	10.6956	16.018	400	45.0928	6.44143	9.76686	10.6568	16.8367		400	0.715937	2.00445	0.0559973	0.0549152	1.15782

## Sheet: Fig 5
VE821
Exp 1		WT-	WT+	PolB-	PolB+	RAD17-	RAD17+	FEN1-	FEN1+
	Isochromatid	2	8	0	12	0	10	0	16			WT-	WT+	PolB-	PolB+	RAD17-	RAD17+	FEN1-	FEN1+
	Chromatid	0	0	0	8	0	2	0	2		Exp1	2	8	0	20	0	12	0	18
	Total	2	8	0	20	0	12	0	18		Exp2	2	9	2	25	0	13	0	18
											Exp3	0	8	0	20	0	14	0	15
Exp 2		WT-	WT+	PolB-	PolB+	RAD17-	RAD17+	FEN1-	FEN1+					P-value
	Isochromatid	2	8	2	17	0	12	0	11			WT+	PolB+	0.00985246	***		P < 0.05	*
	Chromatid	0	1	0	8	0	1	0	7			WT+	RAD17+	0.0198039	*		P>0.05	ns
	Total	2	9	2	25	0	13	0	18			WT+	FEN1+	0.0101969	*
Exp 3		WT-	WT+	PolB-	PolB+	RAD17-	RAD17+	FEN1-	FEN1+
	Isochromatid	0	5	0	15	0	10	0	8
	Chromatid	0	3	0	5	0	4	0	7
	Total	0	8	0	20	0	14	0	15
											SD	WT-	WT+	PolB-	PolB+	RAD17-	RAD17+	FEN1-	FEN1+
											Iso	1.1547	1.73205	1.1547	2.51661	0	1.1547	0	4.04145
Median of 3 exp		WT-	WT+	PolB-	PolB+	RAD17-	RAD17+	FEN1-	FEN1+		Chr	0	1.52753	0	1.73205	0	1.52753	0	2.88675
	Isochromatid	2	8	0	15	0	10	0	11		Total	1.1547	0.57735	1.1547	2.88675	0	1	0	1.73205
	Chromatid	0	1	0	8	0	2	0	7
	Total	2	8	0	20	0	13	0	18
SPK98
Exp 1		WT-	WT+	PolB-	PolB+	RAD17-	RAD17+	FEN1-	FEN1+
	Isochromatid	1	3	3	12	2	11	1	4			WT-	WT+	PolB-	PolB+	RAD17-	RAD17+	FEN1-	FEN1+
	Chromatid	0	1	0	4	1	1	0	4		Exp1	1	4	3	16	3	12	1	8
	Total	1	4	3	16	3	12	1	8		Exp2	1	5	1	11	0	6	3	8
											Exp3	0	2	0	16	0	7	0	8
Exp 2		WT-	WT+	PolB-	PolB+	RAD17-	RAD17+	FEN1-	FEN1+					P
	Isochromatid	0	3	1	8	0	4	2	5			WT+	PolB+	0.0472139	*		P < 0.05	*
	Chromatid	1	2	0	3	0	2	1	3			WT+	RAD17+	0.147987	ns		P>0.05	ns
	Total	1	5	1	11	0	6	3	8			WT+	FEN1+	0.0390123	*
Exp 3		WT-	WT+	PolB-	PolB+	RAD17-	RAD17+	FEN1-	FEN1+
	Isochromatid	0	0	0	12	0	5	0	6
	Chromatid	0	2	0	4	0	2	0	2
	Total	0	2	0	16	0	7	0	8
											SD	WT-	WT+	PolB-	PolB+	RAD17-	RAD17+	FEN1-	FEN1+
											Iso	0.57735	1.73205	1.52753	2.3094	1.1547	3.78594	1	1
Median of 3 exp		WT-	WT+	PolB-	PolB+	RAD17-	RAD17+	FEN1-	FEN1+		Chr	0.57735	0.57735	0	0.57735	0.57735	0.57735	0.57735	1
	Isochromatid	0	3	1	12	0	5	1	5		Total	0.57735	1.52753	1.52753	2.88675	1.73205	3.21455	1.52753	0
	Chromatid	0	2	0	4	0	2	0	3
	Total	1	4	1	16	0	7	1	8
SPK67
Exp 1		WT-	WT+	PolB-	PolB+	RAD17-	RAD17+	FEN1-	FEN1+
	Isochromatid	1	5	2	10	1	9	1	5			WT-	WT+	PolB-	PolB+	RAD17-	RAD17+	FEN1-	FEN1+
	Chromatid	0	2	0	2	0	3	0	4		Exp1	1	7	2	12	1	12	1	9
	Total	1	7	2	12	1	12	1	9		Exp2	2	5	3	14	2	10	2	10
											Exp3	0	4	0	11	0	10	0	8
Exp 2		WT-	WT+	PolB-	PolB+	RAD17-	RAD17+	FEN1-	FEN1+					P
	Isochromatid	2	5	2	9	2	6	2	5			WT+	PolB+	0.0261483	**		P < 0.05	*
	Chromatid	0	0	1	5	0	4	0	5			WT+	RAD17+	0.00388351	***		P>0.05	ns
	Total	2	5	3	14	2	10	2	10			WT+	FEN1+	0.0532707	*
Exp 3		WT-	WT+	PolB-	PolB+	RAD17-	RAD17+	FEN1-	FEN1+
	Isochromatid	0	4	0	7	0	9	0	5
	Chromatid	0	0	0	4	0	1	0	3
	Total	0	4	0	11	0	10	0	8
											SD	WT-	WT+	PolB-	PolB+	RAD17-	RAD17+	FEN1-	FEN1+
											Iso	1	0.57735	1.1547	1.52753	1	1.73205	1	0
Median of 3 exp		WT-	WT+	PolB-	PolB+	RAD17-	RAD17+	FEN1-	FEN1+		Chr	0	1.1547	0.57735	1.52753	0	1.52753	0	1
	Isochromatid	1	5	2	9	1	9	1	5		Total	1	1.52753	1.52753	1.52753	1	1.1547	1	1
	Chromatid	0	0	0	4	0	3	0	4
	Total	1	5	2	12	1	10	1	9

## Sheet: Fig 7
VE821
Experiment 1					Experiment 2					Average						Strandard Deviation
	WT	POLB	RAD17	FEN1		WT	POLB	RAD17	FEN1		WT	POLB	RAD17	FEN1			WT	POLB	RAD17	FEN1
0	100	100	100	100	0	100	100	100	100	0	100	100	100	100		0	0	0	0	0
1.25	99.777	96.8203	69.5077	92.7782	1.25	97.1998	99.1877	77.3262	96.82	1.25	98.4884	98.004	73.417	94.7991		1.25	1.82236	1.67402	5.52856	2.85803
2.5	96.9342	95.7154	24.3992	71.3007	2.5	73.8821	77.8623	31.2929	45.0322	2.5	85.4081	86.7889	27.846	58.1665		2.5	16.3003	12.6241	4.87459	18.5746
5	34.2113	48.1434	3.40127	15.4458	5	23.9669	14.0316	5.23834	19.7289	5	29.0891	31.0875	4.31981	17.5874		5	7.24385	24.1206	1.299	3.02858
10	9.33389	15.128	0.905241	5.30803	10	5.97582	4.56178	1.25914	5.13628	10	7.65485	9.84489	1.08219	5.22216		10	2.37452	7.47145	0.250248	0.121445
SPK98
Experiment 1					Experiment 2					Average						Strandard Deviation
	WT	POLB	RAD17	FEN1		WT	POLB	RAD17	FEN1		WT	POLB	RAD17	FEN1			WT	POLB	RAD17	FEN1
0	100	100	100	100	0	100	100	100	100	0	100	100	100	100		0	0	0	0	0
62.5	73.3274	85.174	49.0374	43.9552	62.5	84.813	98.6643	76.7037	82.744	62.5	79.0702	91.9192	62.8705	63.3496		62.5	8.12156	9.53913	19.5631	27.4278
125	70.4728	42.7912	30.0924	33.6646	125	68.3328	48.7311	32.418	41.375	125	69.4028	45.7612	31.2552	37.5198		125	1.51324	4.20014	1.64442	5.45214
250	44.6179	21.7095	17.6704	18.8624	250	66.4103	42.4216	23.7683	37.6639	250	55.5141	32.0656	20.7193	28.2632		250	15.4096	14.6456	4.31187	13.2947
500	23.1757	9.41755	7.54139	4.19679	500	31.4226	19.5528	10.7143	8.12934	500	27.2992	14.4852	9.12784	6.16307		500	5.8314	7.16674	2.24357	2.78074
SPK67
Experiment 1					Experiment 2					Average						Strandard Deviation
	WT	POLB	RAD17	FEN1		WT	POLB	RAD17	FEN1		WT	POLB	RAD17	FEN1			WT	POLB	RAD17	FEN1
0	100	100	100	100	0	100	100	100	100	0	100	100	100	100		0	0	0	0	0
250	84.0555	69.6971	61.8473	56.9812	125	96.6929	87.8977	70.9585	94.4391	125	90.3742	78.7974	66.4029	75.7102		125	8.936	12.8697	6.44255	26.4868
500	59.4766	55.5092	44.8348	44.9035	250	91.4069	72.0892	50.6741	83.2857	250	75.4417	63.7992	47.7544	64.0946		250	22.5781	11.7238	4.12905	27.1403
750	49.8302	33.8215	29.2465	28.3151	500	81.7566	45.7757	33.8371	76.8351	500	65.7934	39.7986	31.5418	52.5751		500	22.5754	8.45285	3.246	34.3088
1000	27.8579	19.0532	14.7389	21.4557	1000	48.6771	42.8993	19.8466	44.0261	1000	38.2675	30.9763	17.2928	32.7409		1000	14.7214	16.8617	3.6117	15.9597
